# Supplementary material for: Coarsening dynamics can explain meiotic crossover patterning in both the presence and absence of the synaptonemal complex
Source: eLife. 2023 Feb 27;12:e79408. doi: 10.7554/eLife.79408 (PMC10036115; doi:10.7554/eLife.79408)
Supplement: Figure 5—figure supplement 1—source data 1. [file elife-79408-fig5-figsupp1-data1.xlsx]

## Sheet: Sheet1
	Value	Unit	Description
	0.014	s-1	RI HEI10 absorption rate from nucleoplasm
	0.003	s-1	RI HEI10 escape rate into nucleoplasm
	0.42	µm s-1	RI HEI10 absorption rate from SC
	0.075	s-1	RI HEI10 escape rate onto SC
	1		Telomere weighting for RI loading
	13.92		Mean number of SC patches
	1.693		Alpha parameter of patch length gamma distribution
	2.984	µm	Theta parameter of patch length gamma distribution
